# Supplementary material for: A Reliability Generalization Meta-Analysis of the Antisocial Process Screening Device
Source: Behav Sci (Basel). 2025 Jun 25;15(7):860. doi: 10.3390/bs15070860 (PMC12292449; doi:10.3390/bs15070860)
Supplement: Supplementary file 1 [file behavsci-15-00860-s001.zip]

Archive with 1 entries (1 files):
- behavsci-3572071-supplementary.pdf
